# Supplementary material for: Preclinical PET and MR Evaluation of 89Zr- and 68Ga-Labeled Nanodiamonds in Mice over Different Time Scales
Source: Nanomaterials (Basel). 2022 Dec 16;12(24):4471. doi: 10.3390/nano12244471 (PMC9780863; doi:10.3390/nano12244471)
Supplement: Supplementary file 1 [file nanomaterials-12-04471-s001.zip]

Archive with 1 entries (1 files):
- nanomaterials-2064147-supplementary.pdf
